# Supplementary material for: Chromosome-Scale Genome Assembly of the Freshwater Snail Semisulcospira habei from the Lake Biwa Drainage System
Source: Genome Biol Evol. 2023 Nov 28;15(11):evad208. doi: 10.1093/gbe/evad208 (PMC10683039; doi:10.1093/gbe/evad208)
Supplement: evad208_Supplementary_Data [file evad208_supplementary_data.zip]

Archive with 2 entries (2 files):
- SupportingTable.xlsx
- FigureS1.pdf
