# Supplementary material for: Chromosome-Scale Genome Assembly of the Freshwater Snail Semisulcospira habei from the Lake Biwa Drainage System
Source: Genome Biol Evol. 2023 Nov 28;15(11):evad208. doi: 10.1093/gbe/evad208 (PMC10683039; doi:10.1093/gbe/evad208)
Supplement: evad208_Supplementary_Data [file evad208_supplementary_data.zip › SupportingTable.xlsx]

## Sheet: Table S1
	Table S1. Comparison of the genome assembly of Semisulcospira habei with that reported for cerithioideans. The BUSCO completeness was estimated using the genome assembly sequences based on the metazoan core gene database.
	Species	Assembly size (Mb)	N50 (bp)	No. scaffolds	BUSCO completeness	No. genes	Accession no.
	Semisulcospira habei	1984	236511961	578	94.4	41547	BTPG01000001-BTPG01000578 (this study)
	Semisulcospira libertina	3037	2788	748492	23	61610	PRJNA659426
	Batillaira attramentaria	718	1290776	863	95.4	40596	PRJNA640962
	Melanoides tuberculata	971	1061	971453	13.9	No data	PRJNA542944

## Sheet: Table S2
	Table S2. DNA sequences used in this study.
	Library type	Platform	Library size	Data size	Major application
	Short reads	Illumina NovaSeq 6000	Paired-end 150 bp	241.7 Gbp	Genome size estimation, Genome polishing
	Long reads	PacBio Sequel2 (CLR)	On average 14,100 bp	252.9 Gbp	Genome assembly
	Hi-C	Illumina NovaSeq 6000	Paired-end 150 bp	163.3 Gbp	Chromosome construction
	Transcriptome	Illumina HiSeq	Paired-end 100 bp	11.0 Gbp	Genome annotation

## Sheet: Table S3
	Table S3. Summary of repeat contents in the genome assembly of Semisulcospira habei.
	Repeat element	Number	Length	Percentage
	Retroelements	1504213	666320778	33.5815
	SINEs	445239	55685412	2.80646
	LINEs	591486	399155187	20.1168
	LTR	448945	206204621	10.3924
	Penelope	18543	5275558	0.26588
	DNA transposons	455949	163540911	8.24221
	Simple repeats	824099	56005355	2.82258
	Satellite	69566	13461673	0.678448
	Low complexity	65584	3872761	0.195181
	Unclassified	3742629	609468388	30.7163
